# Supplementary material for: Sphingomyelin regulates the transcriptional machinery in nuclear lipid microdomains
Source: Commun Biol. 2025 Aug 29;8:1303. doi: 10.1038/s42003-025-08697-2 (PMC12397320; doi:10.1038/s42003-025-08697-2)
Supplement: Supplementary file 4 — Supplementary data [file 42003_2025_8697_MOESM4_ESM.xlsx]

## Sheet: Foglio1
	FIGURE 1
		Giantin
	C	N	NLM	CTR+
	206	20	0	168
	187	23	0	158
	166	24	0	143
	201	22	0	120
	176	21	0	140
	181	20	0	135
		STAT3				Lamin B
	N	NLM			N	NLM
	234	748			62	177
	219	750			65	179
	230	730			66	174
	217	774			65	173
	258	684			66	175
	253	657			63	181
		FIGURE 3
	Neutral lipids			Polar lipids
	N	NLM		N	NLM
	81.31	44.89		25.21	62.07
	81.34	44.84		25.26	62.09
	81.35	44.91		25.22	62.1
		N
	Chol	1427	1489	1545
	SM	28277	28271	28282
	Cer	4607	4609	4601
	DhCer	109	119	115
	Cer_AP	121	134	127
	Cer_EOS	4083	4021	4213
	Cer_HDS	228	223	225
	Cer_HS	505	514	513
	HexCer	1109	1082	1132
	HexCer_HS	2482	2239	2307
	LacCer	708	721	716
		NLM
	Chol	16262	16307	16431
	SM	41150	41068	41138
	Cer	8998	8999	8996
	DhCer	209	208	218
	Cer_AP	226	234	230
	Cer_EOS	2252	2238	2250
	Cer_HDS	643	673	698
	Cer_HS	1330	1354	1316
	HexCer	1199	1224	1248
	HexCer_HS	185	182	185
	LacCer	971	934	958
		FIGURE 4
	Lys	80	86	91	85	86	80
	NAK	65	62	58	67	59	63
		FIGURE 5
		SM
	CTR	25.3	28.9	27.7	30.7	24.5	25.8
	5μM	23.7	21.2	24.2	25.5	28.4	30.3
	10μM	37.6	35.3	35.9	35.57	37.2	37
	15μM	46.4	42.7	41.6	44.9	47.9	45.1
	20μM	50.1	49.9	48.2	49	50.6	49.3
		Chol
	CTR	42.5	39.7	34.5	42.9	40.3	44.2
	5μM	42.8	40.1	41.7	41.8	40.5	42.3
	10μM	44.9	46.8	45.5	43.9	44.7	45.9
	15μM	55	51.6	54.2	54.1	54.8	53.7
	20μM	55.2	60	59.4	59.2	59.5	58.7
			CTR
	16:0SM	1.41	1.58	1.47	1.49	1.53	1.55
	18:1SM	0.27	0.19	0.14	0.23	0.22	0.14
	24:0SM	0.57	0.69	0.58	0.51	0.63	0.63
			20μM SM-Chol
	16:0SM	1.6	1.69	1.68	1.83	1.65	1.59
	18:1SM	0.19	0.23	0.25	0.25	0.18	0.22
	24:0SM	0.9	0.87	1.12	1.14	0.93	1.3
		FIGURE 6
	CTR	0.11	0.13	0.16	0.14	0.11	0.11	0.15	0.16	0.15	0.15
	5μM	0.15	0.15	0.15	0.17	0.13	0.14	0.14	0.17	0.13	0.13
	10μM	0.27	0.26	0.26	0.27	0.24	0.25	0.25	0.23	0.25	0.25
	15μM	0.28	0.29	0.29	0.28	0.29	0.29	0.3	0.28	0.28	0.28
	20μM	0.32	0.32	0.36	0.37	0.35	0.34	0.32	0.34	0.33	0.33
	CTR	0.14	0.14	0.13	0.15	0.16	0.17	0.14	0.14	0.13	0.15
	nSMase	0.003	0.001	0.002	0.005	0.003	0.004	0.004	0.004	0.003	0.002
	PC-PLC	0.1	0.13	0.13	0.14	0.14	0.14	0.14	0.13	0.13	0.17
